# Supplementary material for: Projective in Time: A Systematic Review on the Use of Construction Projective Techniques in the Digital Era—Beyond Inkblots
Source: Children (Basel). 2025 Mar 24;12(4):406. doi: 10.3390/children12040406 (PMC12025577; doi:10.3390/children12040406)
Supplement: Supplementary file 1 [file children-12-00406-s001.zip]

Archive with 1 entries (1 files):
- children-3483178-supplementary.docx
